# Supplementary material for: The impact of basketball on the social adjustment of Chinese middle school students: the chain mediating role of interpersonal relationships and self-identity
Source: Front Psychol. 2023 Jun 28;14:1205760. doi: 10.3389/fpsyg.2023.1205760 (PMC10338091; doi:10.3389/fpsyg.2023.1205760)
Supplement: Supplementary file 1 [file Data_Sheet_1.ZIP]

Archive with 3 entries (3 files):
- Code book.docx
- Informed Consent Form.docx
- Raw data.sav
